# Supplementary material for: Vernonanthura tweediana (Baker) H. Rob. (Asteraceae), an Ordinary Bush or an Anti-Inflammatory and Immunomodulator Aromatic Species?
Source: Pharmaceuticals (Basel). 2024 Nov 7;17(11):1492. doi: 10.3390/ph17111492 (PMC11597521; doi:10.3390/ph17111492)
Supplement: Supplementary file 1 [file pharmaceuticals-17-01492-s001.zip]

Archive with 1 entries (1 files):
- pharmaceuticals-3259111-supplementary.pdf
